# Supplementary material for: Cell Tracking Accuracy Measurement Based on Comparison of Acyclic Oriented Graphs
Source: PLoS One. 2015 Dec 18;10(12):e0144959. doi: 10.1371/journal.pone.0144959 (PMC4686175; doi:10.1371/journal.pone.0144959)
Supplement: S1 Software — This package contains a routine for computing the AOGM measure. (ZIP) [file pone.0144959.s001.zip]

Archive with 25 entries (22 files):
- AOGMMeasure.exe
- cbia.lib.i3dalgo.dyn.rel.x86.14.dll
- cbia.lib.i3dcore.dyn.rel.x86.14.dll
- cbia.lib.tiff.dyn.rel.x86.14.dll
- README.pdf
- testing_data/
- testing_data/GT/
- testing_data/GT/man_track.txt
- testing_data/GT/man_track000.tif
- testing_data/GT/man_track001.tif
- testing_data/GT/man_track002.tif
- testing_data/GT/man_track003.tif
- testing_data/GT/man_track004.tif
- testing_data/GT/man_track005.tif
- testing_data/GT/man_track006.tif
- testing_data/RES/
- testing_data/RES/mask000.tif
- testing_data/RES/mask001.tif
- testing_data/RES/mask002.tif
- testing_data/RES/mask003.tif
- testing_data/RES/mask004.tif
- testing_data/RES/mask005.tif
- testing_data/RES/mask006.tif
- testing_data/RES/res_track.txt
- wxbase31u_vc_custom.dll
