# Supplementary material for: Cell Tracking Accuracy Measurement Based on Comparison of Acyclic Oriented Graphs
Source: PLoS One. 2015 Dec 18;10(12):e0144959. doi: 10.1371/journal.pone.0144959 (PMC4686175; doi:10.1371/journal.pone.0144959)
Supplement: S1 Software — This package contains a routine for computing the AOGM measure. (ZIP) [file pone.0144959.s001.zip › testing_data/GT/man_track.txt]

1 0 3 0
2 0 2 0
3 1 1 0
4 1 2 0
5 4 6 0
6 4 5 4
7 4 6 0
9 5 6 1
10 4 6 1
12 2 3 3
