# Supplementary material for: Cell Tracking Accuracy Measurement Based on Comparison of Acyclic Oriented Graphs
Source: PLoS One. 2015 Dec 18;10(12):e0144959. doi: 10.1371/journal.pone.0144959 (PMC4686175; doi:10.1371/journal.pone.0144959)
Supplement: S1 Software — This package contains a routine for computing the AOGM measure. (ZIP) [file pone.0144959.s001.zip › testing_data/RES/res_track.txt]

1 0 0 0
2 0 1 0
3 1 1 1
5 1 2 0
7 2 3 3
8 4 4 2
11 6 6 15
12 6 6 8
13 1 1 1
14 5 5 8
15 2 4 3
16 5 6 15
