# Supplementary material for: Cell Tracking Accuracy Measurement Based on Comparison of Acyclic Oriented Graphs
Source: PLoS One. 2015 Dec 18;10(12):e0144959. doi: 10.1371/journal.pone.0144959 (PMC4686175; doi:10.1371/journal.pone.0144959)
Supplement: S1 File — This supporting information file contains all relevant data used for generating the results described in the manuscript. (XLSX) [file pone.0144959.s002.xlsx]

## Sheet: Introduction
	Supporting Information File
	This supporting information file contains all relevant data used for generating the results described in the manuscript.
	Explanation of the tabs
	Ground Truth	The size of reference graphs for individual datasets.
	AOGM Measure Errors	The overall distribution of errors detected using the AOGM measure.
	CTC Measure Errors	The overall distribution of errors detected using the measure employed in the first Cell Tracking Challenge.
	Non-Split Vertex Distribution	The overall distribution of non-split vertices for individual datasets.
	Temporal Errors DX-SY	The temporal distribution of errors detected using the AOGM measure for Dataset X and Sequence Y.

## Sheet: Ground Truth
	Number of vertices	Number of edges
Ground truth
Dataset 1	915	885
Dataset 2	490	478
Dataset 3	846	767
Dataset 4	5432	5364
Dataset 5	29374	29136
Dataset 6	1993	1968
Dataset 7	11741	11617
Dataset 8	12286	12164

## Sheet: AOGM Measure Errors
Error type	NS	FN	FP	ED	EA	EC
Dataset 1
A1	23	159	130	4	246	0
A2	0	765	1325	0	778	2
A3	0	639	335	2	661	2
A4	40	305	592	33	463	1
Error type	NS	FN	FP	ED	EA	EC
Dataset 2
A1	16	11	4	0	46	0
A2	5	86	367	0	106	4
A3	3	3	47	1	17	0
A4	0	11	37	4	16	1
Error type	NS	FN	FP	ED	EA	EC
Dataset 3
A1	91	40	95	5	224	2
A2	239	28	255	14	433	11
A3	111	95	82	9	303	5
A4	98	53	93	4	268	1
Error type	NS	FN	FP	ED	EA	EC
Dataset 4
A1	29	266	607	0	409	6
A2	152	1943	6277	0	2473	25
A3	5	380	762	31	491	2
A4	1	496	711	27	597	9
Error type	NS	FN	FP	ED	EA	EC
Dataset 5
A1	89	246	1189	31	573	88
A2	877	10311	2603	105	12618	189
A3	271	488	1794	234	1456	57
A4	149	156	1377	66	706	81
Error type	NS	FN	FP	ED	EA	EC
Dataset 6
A1	0	66	173	2	109	6
A2	68	168	853	1	358	8
A3	7	61	680	1	104	3
A4	5	172	64	5	196	1
Error type	NS	FN	FP	ED	EA	EC
Dataset 7
A1	2	41	197	7	92	63
A2	11	989	1253	12	1443	88
A3	21	400	313	21	636	56
A4	3	203	63	28	258	35
Error type	NS	FN	FP	ED	EA	EC
Dataset 8
A1	25	134	179	3	347	45
A2	46	453	405	26	739	72
A3	33	1956	1577	20	2435	47
A4	1	334	49	24	386	37

## Sheet: CTC Measure Errors
Error type	NS	FN	FP	ED	EA	EC
Dataset 1
A1	23	159	130	4	207	0
A2	0	765	1325	0	778	2
A3	0	639	335	2	661	2
A4	40	305	592	33	400	1
Error type	NS	FN	FP	ED	EA	EC
Dataset 2
A1	16	11	4	0	14	0
A2	5	86	367	0	96	4
A3	3	3	47	1	11	0
A4	0	11	37	4	16	1
Error type	NS	FN	FP	ED	EA	EC
Dataset 3
A1	91	40	95	5	80	4
A2	239	28	255	14	128	26
A3	111	95	82	11	128	35
A4	98	53	93	4	109	10
Error type	NS	FN	FP	ED	EA	EC
Dataset 4
A1	29	266	607	0	353	7
A2	152	1943	6277	0	2188	42
A3	5	380	762	32	483	2
A4	1	496	711	27	596	9
Error type	NS	FN	FP	ED	EA	EC
Dataset 5
A1	89	246	1189	32	398	95
A2	877	10311	2603	117	11255	234
A3	271	488	1794	239	900	122
A4	149	156	1377	68	430	87
Error type	NS	FN	FP	ED	EA	EC
Dataset 6
A1	0	66	173	2	109	6
A2	68	168	853	1	216	28
A3	7	61	680	1	88	6
A4	5	172	64	5	185	3
Error type	NS	FN	FP	ED	EA	EC
Dataset 7
A1	2	41	197	7	86	66
A2	11	989	1253	12	1416	95
A3	21	400	313	21	582	77
A4	3	203	63	28	251	36
Error type	NS	FN	FP	ED	EA	EC
Dataset 8
A1	25	134	179	3	287	62
A2	46	453	405	26	641	94
A3	33	1956	1577	20	2363	67
A4	1	334	49	24	383	40

## Sheet: Non-Split Vertex Distribution
Number of splits	1	2	3	4	5	6	7
Dataset 1
A1	20	0	1	0	0	0	0
A2	0	0	0	0	0	0	0
A3	0	0	0	0	0	0	0
A4	34	3	0	0	0	0	0
Number of splits	1	2	3	4	5	6	7
Dataset 2
A1	16	0	0	0	0	0	0
A2	5	0	0	0	0	0	0
A3	3	0	0	0	0	0	0
A4	0	0	0	0	0	0	0
Number of splits	1	2	3	4	5	6	7
Dataset 3
A1	57	14	2	0	0	0	0
A2	88	30	3	6	4	4	2
A3	57	13	8	1	0	0	0
A4	64	8	6	0	0	0	0
Number of splits	1	2	3	4	5	6	7
Dataset 4
A1	29	0	0	0	0	0	0
A2	146	3	0	0	0	0	0
A3	5	0	0	0	0	0	0
A4	1	0	0	0	0	0	0
Number of splits	1	2	3	4	5	6	7
Dataset 5
A1	87	1	0	0	0	0	0
A2	638	63	35	2	0	0	0
A3	270	1	0	0	0	0	0
A4	127	11	0	0	0	0	0
Number of splits	1	2	3	4	5	6	7
Dataset 6
A1	0	0	0	0	0	0	0
A2	68	0	0	0	0	0	0
A3	7	0	0	0	0	0	0
A4	5	0	0	0	0	0	0
Number of splits	1	2	3	4	5	6	7
Dataset 7
A1	2	0	0	0	0	0	0
A2	11	0	0	0	0	0	0
A3	21	0	0	0	0	0	0
A4	3	0	0	0	0	0	0
Number of splits	1	2	3	4	5	6	7
Dataset 8
A1	25	0	0	0	0	0	0
A2	44	1	0	0	0	0	0
A3	33	0	0	0	0	0	0
A4	1	0	0	0	0	0	0

## Sheet: Temporal Errors D1-S1
Error type	NS	FN	FP	ED	EA	EC		Error type	NS	FN	FP	ED	EA	EC		Error type	NS	FN	FP	ED	EA	EC		Error type	NS	FN	FP	ED	EA	EC
A1								A2								A3								A4
0	0	0	0	0	0	0		0	0	9	3	0	0	0		0	0	8	3	0	0	0		0	0	4	9	0	0	0
1	0	0	0	0	0	0		1	0	20	7	0	10	0		1	0	17	7	0	8	0		1	0	9	20	0	5	0
2	0	1	1	0	1	0		2	0	30	12	0	21	0		2	0	27	11	0	18	0		2	0	15	30	0	14	0
3	0	1	1	0	2	0		3	0	41	17	0	32	0		3	0	37	15	0	28	0		3	0	23	42	0	23	0
4	0	2	2	0	3	0		4	0	52	22	0	43	0		4	0	47	18	0	39	0		4	1	30	55	0	32	0
5	0	3	3	0	5	0		5	0	63	28	0	54	0		5	0	56	20	0	49	0		5	2	36	67	0	42	0
6	0	5	4	0	7	0		6	0	74	34	0	65	0		6	0	67	25	0	60	0		6	3	41	76	0	50	0
7	0	5	4	1	9	0		7	0	84	40	0	76	0		7	0	76	28	0	71	0		7	4	45	81	0	57	0
8	0	5	4	1	9	0		8	0	95	48	0	87	0		8	0	83	29	0	80	0		8	5	49	89	0	63	0
9	0	7	6	1	11	0		9	0	106	55	0	98	0		9	0	93	34	0	90	0		9	5	55	99	0	70	0
10	0	8	8	1	13	0		10	0	116	61	0	109	0		10	0	101	36	0	100	0		10	6	59	105	0	77	0
11	0	10	9	1	16	0		11	0	126	68	0	120	1		11	0	109	38	0	108	0		11	6	65	115	1	84	0
12	0	11	10	1	18	0		12	0	135	74	0	130	1		12	0	119	43	0	118	0		12	6	69	121	3	90	0
13	0	14	12	1	21	0		13	0	145	81	0	140	1		13	0	128	47	0	128	0		13	6	72	128	4	94	0
14	0	16	13	1	24	0		14	0	156	89	0	151	1		14	0	137	52	0	137	0		14	6	77	137	4	99	0
15	0	20	15	1	27	0		15	0	169	96	0	162	1		15	0	147	56	0	147	0		15	7	82	146	4	106	0
16	0	23	16	1	31	0		16	0	182	104	0	175	1		16	0	157	58	0	157	0		16	9	85	156	4	114	0
17	0	25	18	1	34	0		17	0	194	111	0	188	1		17	0	168	61	0	168	0		17	10	89	164	4	120	0
18	0	28	21	1	37	0		18	0	207	120	0	201	1		18	0	179	64	0	179	0		18	11	95	176	4	128	0
19	0	31	24	1	41	0		19	0	220	129	0	215	1		19	0	190	67	0	191	0		19	13	99	189	4	138	0
20	0	35	28	1	45	0		20	0	234	139	0	229	1		20	0	203	71	0	204	0		20	14	103	198	4	146	0
21	1	36	30	1	50	0		21	0	248	150	0	243	1		21	0	214	74	0	217	0		21	16	107	209	4	153	0
22	2	38	33	1	54	0		22	0	261	160	0	257	1		22	0	225	77	0	228	0		22	17	111	223	4	160	0
23	3	39	35	1	58	0		23	0	273	170	0	269	1		23	0	235	82	0	239	0		23	17	115	233	4	167	0
24	4	39	35	1	61	0		24	0	285	180	0	281	1		24	0	245	87	0	250	0		24	20	117	242	5	177	0
25	5	42	37	1	65	0		25	0	298	190	0	293	1		25	0	256	91	0	261	0		25	21	123	252	7	186	0
26	7	42	38	1	72	0		26	0	311	201	0	306	1		26	0	267	95	0	272	0		26	21	127	258	10	194	0
27	8	43	40	1	77	0		27	0	324	212	0	319	1		27	0	277	100	0	283	0		27	21	131	267	12	198	0
28	8	46	43	1	81	0		28	0	337	223	0	332	1		28	0	286	103	0	293	0		28	21	136	276	13	203	0
29	8	49	46	1	85	0		29	0	350	236	0	346	1		29	0	296	108	0	303	0		29	22	139	285	15	209	0
30	8	53	50	1	89	0		30	0	364	251	0	361	1		30	0	307	113	0	315	0		30	23	142	293	17	215	0
31	8	58	54	1	93	0		31	0	379	268	0	376	1		31	0	318	115	0	326	0		31	25	147	298	20	224	0
32	8	63	59	1	98	0		32	0	393	285	0	391	1		32	0	329	118	0	337	0		32	27	152	310	22	234	0
33	8	68	64	1	103	0		33	0	407	303	0	406	1		33	0	339	121	0	349	0		33	28	157	323	23	243	0
34	8	73	69	1	108	0		34	0	421	322	0	421	1		34	0	349	125	0	359	0		34	28	162	336	23	250	0
35	8	76	72	1	113	0		35	0	435	338	0	436	1		35	0	359	129	0	369	0		35	29	167	349	23	257	0
36	8	81	77	1	118	0		36	0	448	352	0	450	1		36	0	368	134	0	379	0		36	29	172	357	23	266	0
37	8	86	82	1	123	0		37	0	461	366	0	463	1		37	0	377	138	0	388	0		37	30	176	367	23	273	0
38	8	90	86	1	128	0		38	0	474	380	0	476	1		38	0	386	141	0	397	0		38	31	181	374	24	280	0
39	8	94	89	1	133	0		39	0	486	391	0	489	1		39	0	395	144	0	406	0		39	32	187	384	25	288	1
40	8	99	94	2	139	0		40	0	497	402	0	501	1		40	0	404	151	0	415	1		40	33	192	394	27	296	1
41	8	103	98	2	144	0		41	0	508	413	0	512	1		41	0	414	158	0	425	1		41	34	196	406	28	305	1
42	8	108	103	2	149	0		42	0	520	425	0	524	1		42	0	424	164	0	435	1		42	35	201	418	28	313	1
43	12	108	105	2	158	0		43	0	533	437	0	537	1		43	0	434	170	0	446	1		43	35	207	432	28	322	1
44	12	112	106	2	165	0		44	0	546	453	0	550	1		44	0	445	177	0	457	1		44	35	212	442	28	328	1
45	12	116	106	2	170	0		45	0	560	468	0	564	1		45	0	456	183	0	469	1		45	35	216	452	28	336	1
46	12	121	107	2	175	0		46	0	574	483	0	578	1		46	0	467	190	0	480	2		46	35	219	459	28	341	1
47	13	124	110	3	181	0		47	0	588	496	0	592	1		47	0	478	197	0	491	2		47	36	223	469	28	348	1

## Sheet: Temporal Errors D1-S2
Error type	NS	FN	FP	ED	EA	EC		Error type	NS	FN	FP	ED	EA	EC		Error type	NS	FN	FP	ED	EA	EC		Error type	NS	FN	FP	ED	EA	EC
A1								A2								A3								A4
0	0	1	2	0	0	0		0	0	4	4	0	0	0		0	0	4	6	0	0	0		0	0	3	7	0	0	0
1	0	2	4	0	1	0		1	0	9	8	0	4	0		1	0	8	11	0	4	0		1	0	5	11	0	4	0
2	0	2	4	0	2	0		2	0	14	12	0	9	0		2	0	11	15	0	8	0		2	0	7	13	0	7	0
3	0	2	4	0	2	0		3	0	18	17	0	13	0		3	0	14	19	0	11	0		3	0	9	17	0	9	0
4	0	2	4	0	2	0		4	0	20	21	0	17	0		4	0	16	22	0	15	0		4	0	10	19	0	11	0
5	0	2	4	0	2	0		5	0	22	25	0	19	0		5	0	18	25	0	17	0		5	0	11	20	0	12	0
6	0	2	4	0	2	0		6	0	24	30	0	21	0		6	0	21	28	0	20	0		6	0	12	22	0	13	0
7	1	2	4	0	3	0		7	0	27	35	0	24	0		7	0	25	31	0	23	0		7	0	14	24	0	14	0
8	1	3	5	0	6	0		8	0	31	41	0	28	0		8	0	29	36	0	27	0		8	0	17	29	0	17	0
9	1	4	6	0	7	0		9	0	35	47	0	32	0		9	0	32	39	0	31	0		9	0	19	32	0	20	0
10	1	4	8	0	8	0		10	0	39	53	0	36	0		10	0	36	44	0	34	0		10	0	21	35	0	22	0
11	1	4	10	0	8	0		11	0	43	59	0	40	0		11	0	39	47	0	38	0		11	0	22	37	0	25	0
12	1	4	11	0	8	0		12	0	47	64	0	44	0		12	0	42	50	0	41	0		12	0	24	40	0	27	0
13	1	4	11	0	8	0		13	0	51	70	0	48	0		13	0	45	53	0	44	0		13	0	26	44	0	30	0
14	1	5	11	0	9	0		14	0	55	75	0	52	0		14	0	48	56	0	47	0		14	0	27	47	0	32	0
15	1	6	11	0	10	0		15	0	59	80	0	56	0		15	0	51	59	0	51	0		15	0	28	49	0	34	0
16	1	6	11	0	11	0		16	0	63	84	0	60	0		16	0	55	62	0	54	0		16	0	29	52	0	36	0
17	1	6	11	0	11	0		17	0	66	88	0	64	0		17	0	58	65	0	58	0		17	1	30	54	0	39	0
18	1	6	11	0	11	0		18	0	69	96	0	67	0		18	0	61	68	0	61	0		18	1	32	56	0	43	0
19	1	6	11	0	11	0		19	0	72	104	0	70	0		19	0	64	72	0	64	0		19	1	34	61	0	46	0
20	1	6	11	0	11	0		20	0	76	115	0	73	0		20	0	67	77	1	67	0		20	1	35	63	0	48	0
21	1	7	11	0	11	0		21	0	82	126	0	78	0		21	0	71	80	1	70	0		21	1	38	68	0	51	0
22	1	8	11	0	12	0		22	0	88	139	0	84	0		22	0	75	83	1	74	0		22	2	40	71	0	56	0
23	1	9	11	0	13	0		23	0	93	150	0	90	0		23	0	79	86	1	78	0		23	2	42	74	0	60	0
24	1	10	11	0	14	0		24	0	99	167	0	95	0		24	0	84	89	1	82	0		24	2	44	76	0	62	0
25	1	11	11	0	15	0		25	0	104	187	0	101	0		25	0	89	92	1	88	0		25	2	45	77	0	64	0
26	2	12	11	1	19	0		26	0	108	207	0	106	0		26	0	93	94	1	93	0		26	2	47	79	0	67	0
27	2	14	11	1	22	0		27	0	111	229	0	110	0		27	0	97	98	1	97	0		27	3	48	82	0	70	0
28	2	15	11	1	23	0		28	0	113	255	0	112	0		28	0	100	101	1	101	0		28	3	48	82	1	72	0
29	3	15	11	1	26	0		29	0	117	290	0	116	0		29	0	103	102	1	105	0		29	4	49	83	2	75	0
30	4	15	11	1	28	0		30	0	119	322	0	121	0		30	0	105	103	1	108	0		30	4	50	84	3	78	0
31	5	15	11	1	30	0		31	0	122	353	0	124	0		31	0	108	106	1	111	0		31	4	51	85	4	79	0
32	5	17	12	1	32	0		32	0	125	382	0	128	0		32	0	112	110	1	115	0		32	4	52	86	5	80	0
33	6	17	12	1	35	0		33	0	129	411	0	132	0		33	0	115	113	1	120	0		33	4	55	90	5	83	0
34	6	20	13	1	39	0		34	0	133	449	0	137	0		34	0	119	115	1	124	0		34	4	58	93	5	87	0
35	6	24	15	1	43	0		35	0	136	489	0	141	0		35	0	122	117	2	128	0		35	4	61	96	5	91	0
36	6	28	17	1	46	0		36	0	139	523	0	144	1		36	0	127	120	2	132	0		36	4	65	101	5	94	0
37	6	30	18	1	49	0		37	0	142	562	0	147	1		37	0	130	121	2	136	0		37	4	68	104	5	97	0
38	6	32	19	1	51	0		38	0	145	601	0	150	1		38	0	133	122	2	139	0		38	4	71	107	5	100	0
39	7	33	20	1	54	0		39	0	148	637	0	153	1		39	0	136	123	2	142	0		39	4	74	109	5	103	0
40	7	34	20	1	57	0		40	0	152	669	0	157	1		40	0	139	125	2	145	0		40	4	75	110	5	106	0
41	8	34	20	1	59	0		41	0	157	697	0	162	1		41	0	143	129	2	149	0		41	4	76	112	5	107	0
42	9	34	20	1	61	0		42	0	162	723	0	168	1		42	0	147	132	2	154	0		42	4	77	115	5	108	0
43	10	34	20	1	63	0		43	0	166	749	0	173	1		43	0	150	133	2	158	0		43	4	78	117	5	110	0
44	10	35	20	1	65	0		44	0	170	774	0	177	1		44	0	153	135	2	161	0		44	4	79	119	5	111	0
45	10	35	20	1	65	0		45	0	173	797	0	180	1		45	0	155	136	2	163	0		45	4	80	121	5	112	0
46	10	35	20	1	65	0		46	0	175	819	0	183	1		46	0	158	137	2	167	0		46	4	81	122	5	113	0
47	10	35	20	1	65	0		47	0	177	829	0	186	1		47	0	161	138	2	170	0		47	4	82	123	5	115	0

## Sheet: Temporal Errors D2-S1
Error type	NS	FN	FP	ED	EA	EC		Error type	NS	FN	FP	ED	EA	EC		Error type	NS	FN	FP	ED	EA	EC		Error type	NS	FN	FP	ED	EA	EC
A1								A2								A3								A4
0	0	0	0	0	0	0		0	0	0	0	0	0	0		0	0	0	0	0	0	0		0	0	0	0	0	0	0
1	1	0	0	0	1	0		1	0	0	0	0	0	0		1	0	0	0	0	0	0		1	0	0	0	0	0	0
2	2	0	0	0	3	0		2	0	0	1	0	0	1		2	0	0	0	0	0	0		2	0	0	0	0	0	0
3	3	0	0	0	5	0		3	0	1	3	0	1	1		3	0	0	0	0	0	0		3	0	0	0	0	0	0
4	4	0	0	0	7	0		4	0	1	4	0	2	1		4	0	0	0	0	0	0		4	0	0	0	0	0	0
5	5	0	0	0	9	0		5	0	1	5	0	2	1		5	0	0	0	0	0	0		5	0	0	0	0	0	0
6	6	0	0	0	11	0		6	0	1	6	0	2	1		6	0	0	0	0	0	0		6	0	0	0	0	0	0
7	7	0	0	0	13	0		7	0	1	8	0	2	2		7	0	0	0	0	0	0		7	0	0	0	0	0	0
8	8	0	0	0	15	0		8	0	1	10	0	3	2		8	0	0	1	0	0	0		8	0	0	0	0	0	0
9	9	0	0	0	17	0		9	1	1	14	0	5	2		9	1	0	2	0	2	0		9	0	0	0	0	0	0
10	10	0	1	0	19	0		10	2	1	20	0	7	2		10	2	0	3	0	4	0		10	0	0	0	0	0	0
11	11	0	1	0	21	0		11	3	2	26	0	9	2		11	3	1	4	0	6	0		11	0	1	0	0	0	0
12	12	0	1	0	23	0		12	4	3	32	0	12	2		12	3	2	5	1	9	0		12	0	1	0	0	1	0
13	13	0	1	0	25	0		13	4	5	40	0	15	2		13	3	2	5	1	10	0		13	0	1	0	0	1	0
14	14	0	1	0	27	0		14	4	7	50	0	17	2		14	3	2	5	1	10	0		14	0	1	0	0	1	0
15	15	0	1	0	29	0		15	5	8	60	0	20	2		15	3	2	5	1	10	0		15	0	1	0	0	1	0
16	16	0	1	0	31	0		16	5	9	69	0	23	2		16	3	2	5	1	10	0		16	0	1	0	0	1	0
17	16	0	1	0	33	0		17	5	11	79	0	25	2		17	3	2	5	1	10	0		17	0	1	0	0	1	0
18	16	0	1	0	33	0		18	5	13	88	0	27	2		18	3	3	6	1	11	0		18	0	1	0	0	1	0
19	16	0	1	0	33	0		19	5	15	97	0	29	2		19	3	3	6	1	12	0		19	0	1	0	0	1	0
20	16	0	1	0	33	0		20	5	17	106	0	31	2		20	3	3	6	1	12	0		20	0	1	0	0	1	0
21	16	0	1	0	33	0		21	5	19	114	0	33	2		21	3	3	6	1	12	0		21	0	1	0	0	1	0
22	16	0	1	0	33	0		22	5	20	121	0	35	2		22	3	3	6	1	12	0		22	0	1	0	0	1	0
23	16	0	1	0	33	0		23	5	22	129	0	37	2		23	3	3	6	1	12	0		23	0	1	0	0	1	0
24	16	0	1	0	33	0		24	5	24	136	0	39	2		24	3	3	6	1	12	0		24	0	1	0	0	1	0
25	16	0	1	0	33	0		25	5	26	142	0	41	2		25	3	3	6	1	12	0		25	0	1	0	0	1	0
26	16	0	1	0	33	0		26	5	28	148	0	43	2		26	3	3	6	1	12	0		26	0	1	0	0	1	0
27	16	0	1	0	33	0		27	5	29	153	0	45	2		27	3	3	6	1	12	0		27	0	1	1	0	1	0
28	16	0	1	0	33	0		28	5	30	159	0	46	2		28	3	3	6	1	12	0		28	0	1	1	0	1	0
29	16	0	1	0	33	0		29	5	31	165	0	47	2		29	3	3	6	1	12	0		29	0	1	1	0	1	0
30	16	0	1	0	33	0		30	5	32	171	0	48	2		30	3	3	6	1	12	0		30	0	1	1	0	1	0
31	16	0	1	0	33	0		31	5	33	177	0	49	2		31	3	3	6	1	12	0		31	0	1	2	0	1	0
32	16	0	1	0	33	0		32	5	34	182	0	50	2		32	3	3	6	1	12	0		32	0	1	2	0	1	0
33	16	0	1	0	33	0		33	5	35	187	0	51	2		33	3	3	6	1	12	0		33	0	1	2	0	1	0
34	16	0	1	0	33	0		34	5	36	192	0	52	2		34	3	3	6	1	12	0		34	0	1	2	0	1	0
35	16	0	1	0	33	0		35	5	37	196	0	53	2		35	3	3	6	1	12	0		35	0	1	2	0	1	0
36	16	0	1	0	33	0		36	5	38	200	0	54	2		36	3	3	6	1	12	0		36	0	1	2	0	1	0
37	16	0	1	0	33	0		37	5	39	204	0	55	2		37	3	3	6	1	12	0		37	0	1	2	0	1	0
38	16	0	1	0	33	0		38	5	40	208	0	57	2		38	3	3	6	1	12	0		38	0	1	2	0	1	0
39	16	0	1	0	33	0		39	5	41	212	0	58	2		39	3	3	6	1	12	0		39	0	1	2	0	1	0
40	16	0	1	0	33	0		40	5	42	216	0	59	2		40	3	3	6	1	12	0		40	0	1	2	0	1	0
41	16	0	1	0	33	0		41	5	43	219	0	60	2		41	3	3	6	1	12	0		41	0	1	2	0	1	0
42	16	0	1	0	33	0		42	5	44	222	0	61	2		42	3	3	6	1	12	0		42	0	1	2	0	1	0
43	16	0	1	0	33	0		43	5	45	225	0	62	2		43	3	3	6	1	12	0		43	0	1	2	0	1	0
44	16	0	1	0	33	0		44	5	46	228	0	63	2		44	3	3	6	1	12	0		44	0	1	2	0	1	0
45	16	0	1	0	33	0		45	5	47	231	0	64	2		45	3	3	6	1	12	0		45	0	1	2	0	1	0
46	16	0	1	0	33	0		46	5	48	235	0	65	2		46	3	3	6	1	12	0		46	0	1	2	0	1	0
47	16	0	1	0	33	0		47	5	49	239	0	66	2		47	3	3	6	1	12	0		47	0	1	2	0	1	0
48	16	0	1	0	33	0		48	5	50	243	0	67	2		48	3	3	6	1	12	0		48	0	1	2	0	1	0
49	16	0	1	0	33	0		49	5	51	247	0	68	2		49	3	3	6	1	12	0		49	0	1	2	0	1	0
50	16	0	1	0	33	0		50	5	52	251	0	69	2		50	3	3	6	1	12	0		50	0	1	2	0	1	0
51	16	0	1	0	33	0		51	5	53	255	0	70	2		51	3	3	6	1	12	0		51	0	1	2	0	1	0
52	16	0	1	0	33	0		52	5	54	259	0	71	2		52	3	3	6	1	12	0		52	0	1	2	0	1	0
53	16	0	1	0	33	0		53	5	55	262	0	72	2		53	3	3	6	1	12	0		53	0	1	2	0	1	0
54	16	0	1	0	33	0		54	5	56	265	0	74	2		54	3	3	6	1	12	0		54	0	1	2	0	1	0
55	16	0	1	0	33	0		55	5	57	268	0	75	2		55	3	3	6	1	12	0		55	0	1	2	0	1	0
56	16	0	1	0	33	0		56	5	58	271	0	76	2		56	3	3	6	1	12	0		56	0	1	2	0	1	0
57	16	0	1	0	33	0		57	5	59	273	0	77	2		57	3	3	6	1	12	0		57	0	1	2	0	1	0
58	16	0	1	0	33	0		58	5	60	274	0	78	2		58	3	3	6	1	12	0		58	0	1	2	0	1	0
59	16	0	1	0	33	0		59	5	61	274	0	79	2		59	3	3	6	1	12	0		59	0	1	2	0	1	0

## Sheet: Temporal Errors D2-S2
Error type	NS	FN	FP	ED	EA	EC		Error type	NS	FN	FP	ED	EA	EC		Error type	NS	FN	FP	ED	EA	EC		Error type	NS	FN	FP	ED	EA	EC
A1								A2								A3								A4
0	0	0	0	0	0	0		0	0	1	1	0	0	0		0	0	0	1	0	0	0		0	0	0	2	0	0	0
1	0	0	0	0	0	0		1	0	2	2	0	1	0		1	0	0	1	0	0	0		1	0	0	3	0	0	0
2	0	0	0	0	0	0		2	0	3	3	0	2	0		2	0	0	1	0	0	0		2	0	0	4	0	0	0
3	0	1	1	0	1	0		3	0	4	4	0	3	0		3	0	0	1	0	0	0		3	0	1	5	0	1	0
4	0	1	1	0	1	0		4	0	4	5	0	3	0		4	0	0	1	0	0	0		4	0	1	5	0	1	0
5	0	1	1	0	1	0		5	0	4	6	0	3	0		5	0	0	1	0	0	0		5	0	1	6	0	1	0
6	0	1	1	0	1	0		6	0	4	7	0	3	0		6	0	0	1	0	0	0		6	0	1	6	0	1	0
7	0	1	1	0	1	0		7	0	4	8	0	3	0		7	0	0	1	0	0	0		7	0	1	6	0	1	0
8	0	1	1	0	1	0		8	0	4	9	0	3	0		8	0	0	1	0	0	0		8	0	1	7	0	1	0
9	0	1	1	0	1	0		9	0	4	10	0	3	0		9	0	0	1	0	0	0		9	0	1	7	0	1	0
10	0	1	1	0	1	0		10	0	4	11	0	3	0		10	0	0	2	0	0	0		10	0	1	7	0	1	0
11	0	1	1	0	1	0		11	0	4	12	0	3	0		11	0	0	3	0	0	0		11	0	1	7	0	1	0
12	0	1	1	0	1	0		12	0	4	13	0	3	0		12	0	0	4	0	0	0		12	0	1	7	0	1	0
13	0	1	1	0	1	0		13	0	4	13	0	3	0		13	0	0	4	0	0	0		13	0	1	7	0	1	0
14	0	1	1	0	1	0		14	0	4	14	0	3	0		14	0	0	4	0	0	0		14	0	1	7	0	1	0
15	0	1	1	0	1	0		15	0	4	15	0	3	0		15	0	0	5	0	0	0		15	0	1	7	0	1	0
16	0	1	1	0	1	0		16	0	4	16	0	3	0		16	0	0	5	0	0	0		16	0	1	7	0	1	0
17	0	1	2	0	1	0		17	0	4	17	0	3	0		17	0	0	6	0	0	0		17	0	1	8	0	1	0
18	0	1	2	0	2	0		18	0	4	17	0	4	0		18	0	0	6	0	1	0		18	0	1	8	0	2	0
19	0	1	2	0	2	0		19	0	4	18	0	4	0		19	0	0	8	0	1	0		19	0	1	8	0	2	0
20	0	1	2	0	2	0		20	0	4	19	0	4	0		20	0	0	11	0	1	0		20	0	1	8	0	2	0
21	0	1	2	0	2	0		21	0	4	20	0	4	0		21	0	0	13	0	1	0		21	0	1	8	0	2	0
22	0	1	2	0	2	0		22	0	4	20	0	5	0		22	0	0	14	0	2	0		22	0	1	8	0	3	0
23	0	1	2	0	2	0		23	0	4	20	0	5	0		23	0	0	15	0	2	0		23	0	1	8	0	3	0
24	0	1	2	0	2	0		24	0	4	20	0	5	0		24	0	0	16	0	2	0		24	0	1	8	0	3	0
25	0	1	2	0	2	0		25	0	4	22	0	5	0		25	0	0	18	0	2	0		25	0	1	8	1	3	0
26	0	2	2	0	2	0		26	0	4	24	0	5	0		26	0	0	20	0	2	0		26	0	1	8	2	3	0
27	0	2	2	0	4	0		27	0	5	26	0	6	0		27	0	0	21	0	3	0		27	0	1	8	3	5	0
28	0	2	2	0	4	0		28	0	6	27	0	8	0		28	0	0	22	0	4	0		28	0	1	8	3	6	0
29	0	2	2	0	4	0		29	0	6	29	0	9	0		29	0	0	23	0	4	0		29	0	1	8	3	6	0
30	0	2	2	0	4	0		30	0	6	30	0	9	0		30	0	0	23	0	4	0		30	0	1	8	3	6	0
31	0	2	2	0	4	0		31	0	6	32	0	9	1		31	0	0	24	0	4	0		31	0	1	8	3	6	0
32	0	2	2	0	4	0		32	0	6	34	0	9	1		32	0	0	24	0	4	0		32	0	1	9	3	6	0
33	0	2	2	0	4	0		33	0	6	36	0	9	1		33	0	0	25	0	4	0		33	0	1	9	3	6	0
34	0	2	2	0	4	0		34	0	6	38	0	9	1		34	0	0	25	0	4	0		34	0	1	10	3	6	0
35	0	2	2	0	4	0		35	0	6	39	0	9	1		35	0	0	25	0	4	0		35	0	1	11	3	6	0
36	0	2	3	0	4	0		36	0	6	42	0	9	1		36	0	0	26	0	4	0		36	0	1	13	3	6	0
37	0	2	3	0	4	0		37	0	6	45	0	9	1		37	0	0	27	0	4	0		37	0	1	14	3	6	0
38	0	2	3	0	5	0		38	0	6	46	0	10	1		38	0	0	27	0	5	0		38	0	1	15	4	7	0
39	0	2	3	0	5	0		39	0	6	48	0	10	1		39	0	0	27	0	5	0		39	0	1	16	4	7	0
40	0	2	3	0	5	0		40	0	6	50	0	10	1		40	0	0	27	0	5	0		40	0	1	17	4	7	0
41	0	2	3	0	5	0		41	0	6	52	0	10	1		41	0	0	27	0	5	0		41	0	1	18	4	7	0
42	0	2	3	0	5	0		42	0	6	54	0	10	1		42	0	0	27	0	5	0		42	0	1	19	4	7	0
43	0	2	3	0	5	0		43	0	6	56	0	10	1		43	0	0	27	0	5	0		43	0	1	19	4	7	0
44	0	2	3	0	5	0		44	0	7	58	0	10	1		44	0	0	27	0	5	0		44	0	1	20	4	7	0
45	0	2	3	0	5	0		45	0	8	59	0	11	1		45	0	0	28	0	5	0		45	0	1	20	4	7	0
46	0	2	3	0	5	0		46	0	9	60	0	12	1		46	0	0	28	0	5	0		46	0	1	21	4	7	0
47	0	2	3	0	5	0		47	0	10	61	0	13	1		47	0	0	28	0	5	0		47	0	1	21	4	7	0
48	0	2	3	0	5	0		48	0	11	62	0	14	1		48	0	0	29	0	5	0		48	0	1	22	4	7	1
49	0	2	3	0	5	0		49	0	12	64	0	15	2		49	0	0	29	0	5	0		49	0	1	23	4	7	1
50	0	2	3	0	5	0		50	0	13	67	0	16	2		50	0	0	30	0	5	0		50	0	1	24	4	7	1
51	0	3	3	0	5	0		51	0	15	70	0	17	2		51	0	0	31	0	5	0		51	0	2	25	4	7	1
52	0	4	3	0	6	0		52	0	17	73	0	19	2		52	0	0	32	0	5	0		52	0	3	27	4	8	1
53	0	5	3	0	7	0		53	0	19	76	0	21	2		53	0	0	34	0	5	0		53	0	4	28	4	9	1
54	0	6	3	0	8	0		54	0	20	79	0	22	2		54	0	0	36	0	5	0		54	0	5	29	4	10	1
55	0	7	3	0	9	0		55	0	21	82	0	23	2		55	0	0	37	0	5	0		55	0	6	31	4	11	1
56	0	8	3	0	10	0		56	0	22	85	0	24	2		56	0	0	38	0	5	0		56	0	7	32	4	12	1
57	0	9	3	0	11	0		57	0	23	88	0	25	2		57	0	0	39	0	5	0		57	0	8	33	4	13	1
58	0	10	3	0	12	0		58	0	24	91	0	26	2		58	0	0	40	0	5	0		58	0	9	34	4	14	1
59	0	11	3	0	13	0		59	0	25	93	0	27	2		59	0	0	41	0	5	0		59	0	10	35	4	15	1

## Sheet: Temporal Errors D3-S1
Error type	NS	FN	FP	ED	EA	EC		Error type	NS	FN	FP	ED	EA	EC		Error type	NS	FN	FP	ED	EA	EC		Error type	NS	FN	FP	ED	EA	EC
A1								A2								A3								A4
0	3	3	4	0	0	0		0	12	2	9	0	0	0		0	7	2	6	0	0	0		0	4	2	2	0	0	0
1	6	6	10	0	11	0		1	22	4	17	0	24	1		1	11	6	11	1	16	0		1	7	4	5	0	16	0
2	10	9	17	1	25	0		2	33	4	27	1	45	3		2	18	10	15	1	32	0		2	12	6	9	0	31	0
3	14	11	23	1	40	0		3	41	5	39	2	68	3		3	22	13	18	2	48	0		3	16	7	13	0	44	0
4	17	14	30	1	52	0		4	47	6	52	4	85	4		4	26	17	22	2	62	0		4	19	9	19	0	56	0
5	20	17	35	1	62	0		5	52	7	65	5	100	6		5	29	21	24	2	74	0		5	22	10	22	0	66	0
6	23	20	40	1	71	0		6	58	9	80	6	120	6		6	32	25	29	3	86	1		6	25	13	28	0	78	0
7	26	23	43	1	81	0		7	66	10	96	8	139	7		7	38	28	33	3	99	1		7	30	15	30	0	90	0
8	29	25	48	1	88	0		8	75	11	112	8	160	7		8	41	31	37	5	115	2		8	33	17	34	0	102	0
9	33	26	54	1	97	0		9	83	13	132	8	177	8		9	45	34	43	5	126	2		9	37	18	37	0	111	0
10	37	27	63	1	107	0		10	90	13	148	8	194	8		10	47	37	48	7	139	2		10	39	20	44	0	122	0
11	41	28	71	1	116	0		11	97	13	161	8	207	8		11	50	40	52	7	151	2		11	43	21	50	0	133	0

[truncated: 7 more sheets: Temporal Errors D3-S2, Temporal Errors D4-S1, Temporal Errors D4-S2, Temporal Errors D5-S1, Temporal Errors D5-S2, Temporal Errors D6-S1, Temporal Errors D6-S2]
